# Supplementary material for: Lead-Free Cesium Titanium Bromide Double Perovskite Nanocrystals
Source: Nanomaterials (Basel). 2021 May 31;11(6):1458. doi: 10.3390/nano11061458 (PMC8228098; doi:10.3390/nano11061458)
Supplement: Supplementary file 1 [file nanomaterials-11-01458-s001.zip]

Archive with 1 entries (1 files):
- nanomaterials-1239984-supplementary.pdf
